# Supplementary material for: SAT1 promotes the progression of OA by regulating TRIM33-mediated p53 acetylation to enhance ferroptosis
Source: PLoS One. 2025 Oct 8;20(10):e0332761. doi: 10.1371/journal.pone.0332761 (PMC12507308; doi:10.1371/journal.pone.0332761)
Supplement: S1 File — (XLS) [file pone.0332761.s001.xls]

## Sheet: Sheet1
Primer sequences for RT-qPCR
Gene	Forward primer (5’-3’)	Reverse primer (3’-5’)
SAT1	CCGTGGATTGGCAAGTTATT	TCCAACCCTCTTCACTGGAC
p53	ATGCCCATGCTACAGAGGAG	AGACTGGCCCTTCTTGGTCT
ACSL4	TCTTCTCCGCTTACACTCTCT	CTTATAAATTCTATCCATGATTTCCGGA
GPX4	GAAGCAGGAGCCAGGGAGTA	GGTGAAGTTCCACTTGATGGC
TRIM33	CTCCGGGATCATCAGGTTTA	ACTGCTCAACATGCAAGCAC
GAPDH	GCAAAGTGGAGATTGTTGCCAT	CCTTGACTGTGCCGTTGAATTT
